# Supplementary material for: Mucin-derived O-glycans supplemented to diet mitigate diverse microbiota perturbations
Source: ISME J. 2020 Oct 21;15(2):577–91. doi: 10.1038/s41396-020-00798-6 (PMC8027378; doi:10.1038/s41396-020-00798-6)
Supplement: Supplementary file 2 — Table S1 [file 41396_2020_798_MOESM2_ESM.xlsx]

## Sheet: Sheet1
Scoring and notes key:
+1 – minimal, +2 – mild, +3 – moderate, +4 – marked, +5 – severe
PP = Peyer’s patches
LP = lamina propria, SM = submucosa, infl = inflammation,
lymphoid = lymphocytes and plasma cells. (the word “infiltrate” is implied following either “lymphoid” or “mixed”)
mixed = mixed cell types of lymphocytes, plasma cells and granulocytes (the word “infiltrate” is implied following either “lymphoid” or “mixed”)
Pred = one cell type predominates, with fewer other cell types present
Reactive crypts indicates slight increases in mitotic figures noted
Slide ID	Experimental Group	Cecum score	Cecum notes	Colon score	Colon notes
130327 A1	MD	1	+1 LP pred lymphoid (infiltrate)	1	+1 LP pred lymphoid
130327 A2	MD	2	+2 LP pred lymphoid	2.5	+2-+3 LP pred lymphoid,
			2 small mucosal lymphoid nodules		2 small mucosal lymphoid nodules
130327 A3	MD	2.5	+2-+3 LP, SM mixed	2	+2 LP pred lymphoid
			1 small mucosal lymphoid nodule		4 small mucosal lymphoid nodules
130327 A4	MD	3	+3 LP, SM mixed	2	+2 LP, SM pred lymphoid
			2 small mucosal lymphoid nodules		5 small mucosal lymphoid nodules
			Mucosal hyperplasia
130327 A5	MD	2	+2 LP pred lymphoid	1	+1 LP pred lymphoid
			1 small mucosal lymphoid nodule		1 small mucosal lymphoid nodule
130327 B1	MD+PMG	2	+2 LP, SM pred lymphoid	2	+2 LP, SM pred lymphoid
			2 small mucosal lymphoid nodules		8 small mucosal lymphoid nodules
130327 B2	MD+PMG	2	+2 LP, SM mixed	2	+2-+3 LP, Sm mixed
					2 small mucosal lymphoid nodules
					1 very large mucosal nodule
130327 B3	MD+PMG	2	+2 LP pred lymphoid	2	+2 LP pred lymphoid
			1 small mucosal lymphoid nodule		2 small mucosal lymphoid nodules
130327 B4	MD+PMG	4	+4 LP, SM mixed	4	+2- +3 LP, SM mixed
			3 small mucosal lymphoid nodules		(focal +4 mixed)
			Mucosal hyperplasia?		3 small mucosal lymphoid nodules
130327 B5	MD+PMG	2.5	+2 – +3 LP, SM lymphoid	2.5	+2 – +3 LP, SM lymphoid
					3 small mucosal lymphoid nodules
130327 C1	MAC+	3	+3 LP, SM mixed	2	+2 LP mixed
					3 small mucosal lymphoid nodules
130327 C2	MAC+	2.5	+2 – +3 LP, SM mixed	2	+2 LP mixed
			1 small mucosal lymphoid nodule
130327 C3	MAC+	2.5	+2 – +3 LP mixed	2	+2 LP mixed
			1 small mucosal lymphoid nodule
130327 C4	MAC+	3.5	+3-+4 LP mixed	2	+2 LP, SM mixed
			PP present		1 small mucosal lymphoid nodule
130327 C5	MAC+	5	+5 transmural (LP, SM and TM) mixed	3	+3 multifocal transmural mixed
			SM edema, gland loss,		2 small mucosal lymphoid nodules
			Mucosal hyperplasia		2 very large mucosal nodules, 1 with germinal center
130327 D1	MAC+PMG	4	+4 transmural (LP, SM and TM) mixed	1	+1 LP lymphoid
			SM edema, gland loss, sloughed epithelium,		2 small mucosal lymphoid nodules
			Mucosal hyperplasia
			2 small mucosal lymphoid nodules
130327 D2	MAC+PMG	3	+3 LP, SM mixed	2	+2 LP, SM mixed
			2 small mucosal lymphoid nodules		2 small mucosal lymphoid nodules
					1 large lymphoid nodule
130327 D3	MAC+PMG	3	+3 LP, SM mixed	2	+2 LP pred lymphoid
					2 small mucosal lymphoid nodules
130327 D4	MAC+PMG	3.5	+3-+4 LP, SM mixed	2.5	+2-+3 LP, SM mixed
			5 PP present with germinal centers		1 small mucosal lymphoid nodule
			LP edema
			Mucosal hyperplasia
130327 D5	MAC+PMG	3.5	+3-+4 LP, SM mixed	2	+2 LP, SM mixed
					2 small mucosal lymphoid nodules
